# Supplementary material for: Cerebellar Tonsillar Descent Mimicking Chiari Malformation
Source: J Clin Med. 2023 Apr 9;12(8):2786. doi: 10.3390/jcm12082786 (PMC10144607; doi:10.3390/jcm12082786)
Supplement: Supplementary file 1 [file jcm-12-02786-s001.zip]

Archive with 4 entries (4 files):
- VIDEO S1. Post-traumatic cranio-cervical junction arachnoiditis.mov
- __MACOSX/._VIDEO S1. Post-traumatic cranio-cervical junction arachnoiditis.mov
- VIDEO S2. Dural band.mov
- __MACOSX/._VIDEO S2. Dural band.mov
